# Supplementary material for: Comparative Analysis of the Metabolic Profiles of Strains of Tribolium castaneum (Herbst) Adults with Different Levels of Phosphine Resistance Based on Direct Immersion Solid-Phase Microextraction and Gas Chromatography-Mass Spectrometry
Source: Molecules. 2023 Nov 22;28(23):7721. doi: 10.3390/molecules28237721 (PMC10707947; doi:10.3390/molecules28237721)
Supplement: Supplementary file 1 [file molecules-28-07721-s001.zip]

Archive with 1 entries (1 files):
- molecules-2587398-supplementary.pdf
